# Supplementary material for: The Anti-Inflammatory and the Antinociceptive Effects of Mixed Agrimonia pilosa Ledeb. and Salvia miltiorrhiza Bunge Extract
Source: Plants (Basel). 2021 Jun 17;10(6):1234. doi: 10.3390/plants10061234 (PMC8234973; doi:10.3390/plants10061234)
Supplement: Supplementary file 1 [file plants-10-01234-s001.zip]

Archive with 1 entries (1 files):
- plants-1249190-supplementary.pdf
